# Supplementary material for: Use of IR Biotyper as a feasible methodology to type Klebsiella pneumoniae
Source: Microbiol Spectr. 2025 Oct 6;13(11):e01146-25. doi: 10.1128/spectrum.01146-25 (PMC12584611; doi:10.1128/spectrum.01146-25)
Supplement: Table S1 — Isolates used for the training set. [file spectrum.01146-25-s0002.xlsx]

## Sheet: Supplementary Material - Table 
Table S1: Isolates used for the training set
Isolate	ST	KL (WGS)
GKPN0062	11	KL 64
GKPN0064	11	KL 64
GKPN0068	11	KL 105
GKPN0070	11	KL 105
GKPN0078	11	KL 64
GKPN0089	11	KL 64
GKPN0130	11	KL 105
GKPN0161	11	KL 64
GKPN0164	11	KL 64
GKPN0167	11	KL 64
GKPN0175	11	KL 105
GKPN0178	11	KL 64
GKPN0192	11	KL 64
GKPN0270	11	KL 105
GKPN0271	11	KL 64
GKPN0272	11	KL 105
GKPN0312	11	KL 105
GKPN0323	11	KL 105
GKPN0081	15	KL 24
GKPN0085	15	KL 24
GKPN0090	15	KL 24
GKPN0091	15	KL 24
GKPN0313	15	KL 24
GKPN0320	15	KL 24
GKPN0001	16	KL 51
GKPN0004	16	KL 51
GKPN0010	16	KL 51
GKPN0040	16	KL 51
GKPN0058	16	KL 51
GKPN0059	16	KL 51
GKPN0069	16	KL 51
GKPN0073	16	KL51
GKPN0075	16	KL 51
GKPN0079	16	KL 51
GKPN0080	16	KL 51
GKPN0083	16	KL 51
GKPN0165	16	KL 51
GKPN0166	16	KL 51
GKPN0258	16	KL 51
GKPN0260	16	KL 51
GKPN0261	16	KL 51
GKPN0266	16	KL 51
GKPN0095	258	KL 107
GKPN0096	258	KL 107
GKPN0126	258	KL 107
GKPN0127	258	KL 107
GKPN0200	258	KL 107
GKPN0255	307	KL 102
GKPN0314	307	KL 102
GKPN0030	307	KL 102
GKPN0092	340	KL 151
GKPN0128	340	KL 151
GKPN0129	340	KL 151
GKPN0295	340	KL 151
