# Supplementary material for: Use of IR Biotyper as a feasible methodology to type Klebsiella pneumoniae
Source: Microbiol Spectr. 2025 Oct 6;13(11):e01146-25. doi: 10.1128/spectrum.01146-25 (PMC12584611; doi:10.1128/spectrum.01146-25)
Supplement: Table S2 — Isolates used for the validation set. [file spectrum.01146-25-s0003.xlsx]

## Sheet: Página6
Table S2: Isolates used for the validation set
Isolate	ST	KL (WGS)
GKPN0326	15	KL 24
GKPN0354	11	KL 15
GKPN0333	11	KL 105
GKPN0308	258	KL 105
GKPN0331	11	KL 105
GKPN0332	11	KL 64
GKPN0273 - Isolate 1	11	KL 64
GKPN0273 - Isolate 2	11	KL 64
GKPN0353	11	KL 64
GKPN0375	340	KL 151
GKPN0374	340	KL 151
GKPN0358	258	KL 107
GKPN0355	258	KL 107
GKPN0356	258	KL 107
GKPN0322	16	KL 51
GKPN0267	16	KL 51
GKPN0328	196	KL 46
GKPN0311	855	KL 10
GKPN0327	1128	KL 10
